# Supplementary material for: Influence of ulnar bow sign on surgical treatment of missed Bado type I Monteggia fracture in children
Source: Sci Rep. 2022 Jun 17;12:10238. doi: 10.1038/s41598-022-14513-2 (PMC9205982; doi:10.1038/s41598-022-14513-2)
Supplement: Supplementary file 1 — Supplementary Information. [file 41598_2022_14513_MOESM1_ESM.xlsx]

## Sheet: Sheet1
Number	Name	Gender	Sides	Age(years)	Delay to surgery(mo)	Follow-up time（mo）	Group	R-MUB (H/A)	P-MUB (B/A)	osteotomy angle (OA)	Preoperative flexion(°)	Preoperative extension(°)	Preoperative pronation(°)	Preoperative supination(°)	Follow-up flexion（°）	Follow-up extension（°）	Follow-up pronation（°）	Follow-up supination（°）
1	chunyang ben	female	left	9	11	26	1	0.0282	0.59	21	104	3	85	83	138	-8	72	81
2	limao zhou	male	right	2	5	33	1	0.0139	0.55	26	113	-10	84	80	134	-3	80	83
3	yaxin liang	female	left	3	5	33	1	0.0579	0.48	30	110	5	82	82	132	6	80	75
4	yanheng gong	male	left	6	8	33	1	0.0464	0.48	22	120	8	85	82	130	5	80	78
5	jingyuan hou	female	right	4	11	28	1	0.0419	0.46	32	126	2	82	82	142	-6	84	81
6	jiapeng li	male	right	5	5	47	1	0.0392	0.46	31	108	4	81	80	129	4	76	80
7	zhi chen	male	right	4	2	60	1	0.0328	0.46	24	123	4	85	79	134	0	78	80
8	keyu chen	male	left	3	3	102	1	0.0526	0.43	25	116	-2	87	80	140	0	86	83
9	fei qin	male	right	9	3	16	1	0.0238	0.41	17	125	-8	82	82	136	5	85	82
10	chunyi liang	male	right	4	4	15	1	0.0247	0.4	20	100	0	90	85	144	2	76	82
11	jingcheng peng	male	right	10	3	57	2	0.0514	0.36	16	118	2	86	83	134	2	85	85
12	lingjun lei	male	right	8	4	30	2	0.0305	0.35	20	114	-6	80	89	132	6	82	87
13	chaoyu huang	male	left	6	6	43	2	0.0306	0.33	11	114	5	86	85	138	3	80	81
14	demeng nong	female	right	6	4	8	2	0.0348	0.32	12	112	5	84	84	138	0	81	85
15	shengzu qin	male	right	6	3	43	2	0.0268	0.3	15	114	0	86	86	140	6	83	86
16	rennan wei	male	right	7	12	34	2	0.0235	0.27	18	108	5	86	83	130	-6	82	80
17	jinghan zhang	female	left	8	3	6	2	0.0105	0.24	12	118	4	84	80	148	2	78	86
18	boqi lu	male	right	9	4	20	2	0.0255	0.24	15	124	4	86	86	129	-2	84	86
19	jiaqi zhu	male	right	4	7	32	2	0.0146	0.17	15	120	10	82	82	143	3	80	79
20	kaishuai zhang	male	left	6	7	33	1	0.0857	0.6	22	106	-10	80	86	135	6	78	83
21	yilin mao	female	left	10	6	43	1	0.0668	0.59	21	109	0	82	79	139	5	81	82
22	yuhong liang	male	left	8	10	68	1	0.0382	0.56	26	106	3	80	86	133	2	84	83
23	xinwang zhu	male	right	10	2	43	1	0.0468	0.56	28	104	4	81	86	134	6	76	82
24	zhengran wei	male	right	5	3	41	2	0.0335	0.36	22	128	-3	84	79	150	4	83	83
25	huanghang zhong	male	left	4	1	7	1	0.0354	0.56	24	130	6	85	88	139	5	80	90
26	zimen liu	female	left	5	2	6	2	0.0233	0.38	18	120	-12	80	79	140	0	76	80
27	beichang wei	male	right	7	3	6	1	0.0304	0.4	20	125	-2	81	80	141	0	78	82
28	shuangyu nong	female	right	4	1	7	1	0.0343	0.46	23	135	2	85	84	142	3	80	84
